# Supplementary material for: Culturing and Molecular Approaches for Identifying Microbiota Taxa Impacting Children’s Obesogenic Phenotypes Related to Xenobiotic Dietary Exposure
Source: Nutrients. 2022 Jan 6;14(2):241. doi: 10.3390/nu14020241 (PMC8778816; doi:10.3390/nu14020241)
Supplement: Supplementary file 1 [file nutrients-14-00241-s001.zip]

Archive with 3 entries (2 files):
- supple/
- supple/Supplementary Table S1. Bioinformatics for BPA enzyme ID and Loci Prediction.xlsx
- supple/Supplementary Table S2 Categorisation of data for overweight, obesity, or normal-weight in children according to the description by the World Health Organisation (WHO).pdf
