# Supplementary material for: Culturing and Molecular Approaches for Identifying Microbiota Taxa Impacting Children’s Obesogenic Phenotypes Related to Xenobiotic Dietary Exposure
Source: Nutrients. 2022 Jan 6;14(2):241. doi: 10.3390/nu14020241 (PMC8778816; doi:10.3390/nu14020241)
Supplement: Supplementary file 1 [file nutrients-14-00241-s001.zip › supple/Supplementary Table S1. Bioinformatics for BPA enzyme ID and Loci Prediction.xlsx]

## Sheet: REPORT
		STRAIN
	PATHWAY	MEAN	Acinetobacter	Bacillus	Bifidobacterium	Burkholderia	Clostridium	Enterococcus	Escherichia	Kocuria	Lactobacillus	Lysinibacillus	Micrococcus	Microbacterium	Paraclostridium	Pseudomonas	Rauoltella	Rothia	Shigella	Staphylococcus	Turicibacter
	BPA (I)	0.360428	0.517647	0.607843	0.235294	0.764706	0.132353	0.245098	0.558824	0.529412	0.235294	0.647059	0.529412	0.529412	0.117647	0.411765	0.705882	0.470588	0.411765	0.470588	0.117647
	BPA (II)	0.295105	0.523077	0.529915	0.230769	0.615385	0.173077	0.153846	0.230769	0.384615	0.115385	0.576923	0.461538	0.538462	0.0769231	0.384615	0.461538	0.307692	0.0769231	0.230769	0
	BPA (III)	0.359091	0.55	0.527778	0.375	0.75	0.21875	0.208333	0.375	0.625	0.1875	0.5625	0.5	0.541667	0.25	0.625	0.75	0.375	0.375	0.5	0.25
	BPA (IV)	0.342857	0.514286	0.539683	0.285714	0.714286	0.142857	0.142857	0.428571	0.714286	0.285714	0.642857	0.714286	0.428571	0.142857	0.571429	0.571429	0.714286	0.428571	0.428571	0.142857
	MEAN	0.338586	0.524444	0.560494	0.266667	0.711111	0.161111	0.196296	0.411111	0.533333	0.2	0.611111	0.533333	0.518519	0.133333	0.466667	0.622222	0.444444	0.311111	0.4	0.111111
		0.33937	0.526252	0.551304	0.281694	0.711094	0.166759	0.187534	0.398291	0.563328	0.205973	0.607335	0.551309	0.509528	0.146857	0.498202	0.622212	0.466892	0.323065	0.407482	0.127626
		STRAIN (100% scale)
	PATHWAY	MEAN	Acinetobacter	Bacillus	Bifidobacterium	Burkholderia	Clostridium	Enterococcus	Escherichia	Kocuria	Lactobacillus	Lysinibacillus	Micrococcus	Microbacterium	Paraclostridium	Pseudomonas	Rauoltella	Rothia	Shigella	Staphylococcus	Turicibacter
	BPA (I)	0.090107	0.129412	0.151961	0.0588235	0.191176	0.0330882	0.0612745	0.139706	0.132353	0.0588235	0.161765	0.132353	0.132353	0.0294118	0.102941	0.176471	0.117647	0.102941	0.117647	0.0294118
	BPA (II)	0.0737762	0.130769	0.132479	0.0576923	0.153846	0.0432692	0.0384615	0.0576923	0.0961538	0.0288462	0.144231	0.115385	0.134615	0.0192308	0.0961538	0.115385	0.0769231	0.0192308	0.0576923	0
	BPA (III)	0.0897727	0.1375	0.131944	0.09375	0.1875	0.0546875	0.0520833	0.09375	0.15625	0.046875	0.140625	0.125	0.135417	0.0625	0.15625	0.1875	0.09375	0.09375	0.125	0.0625
	BPA (IV)	0.0857143	0.128571	0.134921	0.0714286	0.178571	0.0357143	0.0357143	0.107143	0.178571	0.0714286	0.160714	0.178571	0.107143	0.0357143	0.142857	0.142857	0.178571	0.107143	0.107143	0.0357143

## Sheet: All
	ENZYME
			REPORT
							Acinetobacter							Bacillus											Burkholderia			Enterococcus								Escherichia						Kocuria			Lactobacillus				Lysinibacillus
	Name	EC	N Positives	% P			% P	A. courvalinii	A. equi	A. radioresistens	A. variabilis	A. venetianus		% P	B. amyloliquefaciens	B. atrophaeus	B. clausii	B. coagulans	B. licheniformis	B. pumilus	B. siamensis	B. subtilis	B. velezensis		% P	Bu. contaminans		% P	E. durans	E. faecalis	E. faecium	E. hirae	E. lactis	E. mundtii		% P	Es. coli (K12)	Es. coli (O157)	Es. coli (O157) (pO157)	Es. coli (O157) (pOSAK1)		% P	K. rhizophila		% P	L. sakei	L. curvatus		% P
P I	Monooxygenase*	1.14.13.-	31	0.563636			1	+	+	+	+	+		1	+	+	+	+	+	+	+	+	+		1	+		0	-	-	-	-	-	-		1	+	+	-	-		1	+		0.5	+	-		1
	Hydratase	4.2.1.-	36	0.654545			1	+	+	+	+	+		1	+	+	+	+	+	+	+	+	+		1	+		0	-	-	-	-	-	-		0.5	+	-	-	-		1	+		0	-	-		1
	Laccase	1.10.3.2	5	0.0909091			0	-	-	-	-	-		0.111111	-	-	-	-	-	-	-	+	-		0	-		0	-	-	-	-	-	-		0	-	-	-	-		1	+		0	-	-		0
	Monooxygenase*	1.14.13-	31	0.563636			1	+	+	+	+	+		1	+	+	+	+	+	+	+	+	+		1	+		0	-	-	-	-	-	-		1	+	+	-	-		1	+		0.5	+	-		1
	VAO (vanillyl-alcohol oxidase)	1.1.3.38	1	0.0181818			0	-	-	-	-	-		0.111111	-	-	-	-	-	-	-	+ dehydroenase	-		0	-		0	-	-	-	-	-	-		0	-	-	-	-		0	-		0	-	-		0
	4-hydroxyphenylacetate 3-monooxygenase	1.14.14.9	9	0.163636			0	4-hydroxyphenylpyruvate dioxygenase	4-hydroxyphenylpyruvate dioxygenase	4-hydroxyphenylpyruvate dioxygenase	-	es pyruvate en vez de phenylacetate		0.444444	+	-	+	-	benzoato	-	+	-	+		1	+		0	-	-	-	-	-	-		0	-	-	-	-		0	-		0	-	-		1
	Laccase	1.10.3.2	5	0.0909091			0	-	-	-	-	-		0.111111	-	-	-	-	-	-	-	+	-		0	-		0	-	-	-	-	-	-		0	-	-	-	-		1	+		0	-	-		0
	Monooxygenase FMNH2-dependent alkanesulfonate monooxygenase	1.14.13.33	30	0.545455			1	+	+	+	+	+		1	+	+	+	+	+	+	+	+	+		1	+		0	-	-	-	-	-	-		1	+	+	-	-		1	+		0.5	+	-		1
	3,4-dihydroxybenzoate decarboxylase vanillate/4-hydroxybenzoate decarboxylase subunit C; ubiD family decarboxylases	4.1.1.- / 4.1.1.61	1	0.0181818			0	-	-	-	-	-		0	-	-	-	-	-	-	-	-	-		0	-		0	-	-	-	-	-	-		0.5	-	+	-	-		0	-		0	-	-		0
	Ring-cleaving dioxygenase	1.13.11.2	23	0.418182			1	+ aromatic ring-hydroxylating dioxygenase subunitalpha	+ aromatic ring-hydroxylating dioxygenase subunitalpha	+ aromatic ring-hydroxylating dioxygenase subunitalpha	+ aromatic ring-hydroxylating dioxygenase subunitalpha	+ aromatic ring-hydroxylating dioxygenase subunitalpha		0.777778	+	+	+	-	+	+	+	-	+		1	+		0.666667	-	+	+	-	+	+		0	-	-	-	-		0	-		0	-	-		1
	Aldehyde dehydrogenase (NAD(+))	1.2.1.3	40	0.727273			1	+	+	+	+	+		1	+	+	+	+	+	+	+	+	+		1	+		0.5	+	+	-	-	-	+		1	+	+	-	-		1	+		0	-	-		1
	4-oxalocrotonate tautomerase	5.3.2.6	25	0.454545			0.2	-	-	-	-	+		1	+	+	+	+	+	+	+	+ putative tautomerase	+		1	+		1	+	+	+	+	+	+		1	+	+	-	-		0	-		1	+	+		1
	2-hydroxymuconate-semialdehyde hydrolase 3D-(3,5/4)-trihydroxycyclohexane-1,2-dione acylhydrolase	3.7.1.9/22	3	0.0545455			0	-	-	-	-	-		0.111111	-	-	-	-	-	-	-	+	-		1	+		0	-	-	-	-	-	-		0	-	-	-	-		0	-		0	-	-		0.5
	2-oxopent-4-enoate hydratase	4.2.1.80/8	3	0.0545455			0	-	-	-	-	-		0	-	-	-	-	-	-	-	-	-		1	+		0	-	-	-	-	-	-		0.5	-	+	-	-		0	-		0	-	-		0
	4-hydroxy-2-oxovalerate aldolase/4-hydroxy-2-oxoglutarate aldolase	4.1.3.39	23	0.418182			0.6	-	+	+	+	-		0.666667	+ 2º funcion	+ 2º funcion	+ 2º funcion	-	+ 2º funcion	+ 2º funcion	-	-	+ 2º funcion		1	+		0.833333	+	+	+	-	+	+		1	+	+	-	-		0	-		0	-	-		0.5
	Pyruvate dehydrogenase complex	1.2.4.1	38	0.690909			1	+	+	+	+	+		1	+	+	+	+	+	+	+	+	+		1	+		1	+	+	+	+	+	+		1	+	+	-	-		1	+		1	+	+		1
	Citrate (Si) –synthase	2.3.3.1	33	0.6			1	+	+	+	+	+		1	+ sin SI	+ sin SI	+ sin SI	+ sin SI	+ sin SI	+ sin SI	+ sin SI	+ sin SI	+ sin SI		1	+		0.166667	+ sin si	citrate lyase holo-[acyl-carrier protein]synthase	-	-	-	citrate lyase holo-[acyl-carrier protein]synthase		1	+ sin Si	+ sin Si	-	-		1	+ sin si		0.5	muy rara	+		1
				0.360428		% P	0.517647	0.470588	0.529412	0.529412	0.529412	0.529412		0.607843	0.647059	0.588235	0.647059	0.470588	0.588235	0.588235	0.588235	0.705882	0.647059		0.764706	0.764706		0.245098	0.294118	0.294118	0.235294	0.117647	0.235294	0.294118		0.558824	0.529412	0.588235	0	0		0.529412	0.529412		0.235294	0.294118	0.176471		0.647059
PII	4-hydroxybenzoate 3-monooxygenase	1.14.13	8	0.145455			0.4	+	+	-	-	-		0.111111	phenylacetate	-	phenylacetate	-	+	-	phenylacetate	-	phenylacetate		1	+		0	-	-	-	-	-	-		0	-	-	-	-		0	-		0	-	-		0
	Laccase	1.10.3.2	5	0.0909091			0	-	-	-	-	-		0.111111	-	-	-	-	-	-	-	+	-		0	-		0	-	-	-	-	-	-		0	-	-	-	-		1	+		0	-	-		0
	2,4'-dihydroxyacetophenone dioxygenase (aromatic ring-cleaving dioxygenase)	1.13.11.2/41	23	0.418182			1	+ aromatic ring-hydroxylating dioxygenase subunitalpha	+ aromatic ring-hydroxylating dioxygenase subunitalpha	+ aromatic ring-hydroxylating dioxygenase subunitalpha	+ aromatic ring-hydroxylating dioxygenase subunitalpha	+ aromatic ring-hydroxylating dioxygenase subunitalpha		0.777778	+	+	+	-	+	+	+	-	+		1	+		0.666667	-	+	+	-	+	+		0	-	-	-	-		0	-		0	-	-		1
	4-hydroxybenzoate 1-hydroxylase (HAD-IIA family hydrolase)	1.14.13.64	0	0			0	-	-	-	-	-		0	-	-	-	-	-	-	-	-	-		0	-		0	-	-	-	-	-	-		0	-	-	-	-		0	-		0	-	-		0
	Laccase/	1.13.11.2	5	0.0909091			0	-	-	-	-	-		0.111111	-	-	-	-	-	-	-	+	-		0	-		0	-	-	-	-	-	-		0	-	-	-	-		1	+		0	-	-		0
	Catechol 2,3-dioxygenase	1.10.3.2	8	0.145455			0.6	(es 1,2) monoxigenasa	+	+	+	(es 1,2) monoxigenasa		0.111111	-	-	-	-	-	-	-	+	-		1	+		0	-	-	-	-	-	-		0.5	+	-	-	-		0	-		0	-	-		0.5
	o-succinylbenzoate-CoA ligase	6.2.1.26	22	0.4			0	-	-	-	-	-		0.888889	+	+	-	+	+	+	+	+	+		0	-		0.5	-	+	-	+	-	+		1	+	+	-	-		0	-		0	-	-		1
	4-hydroxybenzoyl-CoA reductase	1.1.7.1	0	0			0	-	-	-	-	-		0	-	-	-	-	-	-	-	-	-		0	-		0	-	-	-	-	-	-		0	-	-	-	-		0	-		0	-	-		0
	Ring-cleaving dioxygenase	1.13.11.2	23	0.418182			1	+ aromatic ring-hydroxylating dioxygenase subunitalpha	+ aromatic ring-hydroxylating dioxygenase subunitalpha	+ aromatic ring-hydroxylating dioxygenase subunitalpha	+ aromatic ring-hydroxylating dioxygenase subunitalpha	+ aromatic ring-hydroxylating dioxygenase subunitalpha		0.777778	+	+	+	-	+	+	+	-	+		1	+		0.666667	-	+	+	-	+	+		0	-	-	-	-		0	-		0	-	-		1
	Enoyl-CoA-hydratase	4.2.1.17	31	0.563636			1	+	+	+	+	+		1	+	+	+	+	+	+	+	+	+		1	+		0	-	-	-	-	-	-		0.5	+	-	-	-		1	+		0	-	-		1
	3-hydroxybutyryl-CoA dehydrogenase	1.1.1.157	22	0.4			0.8	+	+ hydroxyacil	+	+ hydroxyacil	hidroxybuturase		1	+	+	+	+ acyl	+	+	+	+	+		1	+		0	-	-	-	-	-	-		0	-	-	-	-		0	-		0	-	-		1
	Acetyl-CoA C-acetyltransferase	2.3.1.9	31	0.563636			1	+	+	+	+	+		1	+	+	+	+	+	+	+	+	+		1	+		0	-	-	-	-	-	-		0	-	-	-	-		1	+		1	+	+		1
	Citrate (Si) –synthase	2.3.3.1	33	0.6			1	+	+	+	+	+		1	+ sin SI	+ sin SI	+ sin SI	+ sin SI	+ sin SI	+ sin SI	+ sin SI	+ sin SI	+ sin SI		1	+		0.166667	+ sin si	citrate lyase holo-[acyl-carrier protein]synthase	-	-	-	citrate lyase holo-[acyl-carrier protein]synthase		1	+ sin Si	+ sin Si	-	-		1	+ sin si		0.5	muy rara	+		1
				0.295105		% P	0.523077	0.538462	0.615385	0.538462	0.538462	0.384615		0.529915	0.538462	0.538462	0.461538	0.384615	0.615385	0.538462	0.538462	0.615385	0.538462		0.615385	0.615385		0.153846	0.0769231	0.230769	0.153846	0.0769231	0.153846	0.230769		0.230769	0.307692	0.153846	0	0		0.384615	0.384615		0.115385	0.0769231	0.153846		0.576923
P III	4-hydroxybenzoate 3-monooxygenase	1.14.13	8	0.145455			0.4	+	+	-	-	-		0.111111	phenylacetate	-	phenylacetate	-	+	-	phenylacetate	-	phenylacetate		1	+		0	-	-	-	-	-	-		0	-	-	-	-		0	-		0	-	-		0
	4-hydroxyphenylacetate 3-monooxygenase	1.14.14.9	9	0.163636			0	4-hydroxyphenylpyruvate dioxygenase	4-hydroxyphenylpyruvate dioxygenase	4-hydroxyphenylpyruvate dioxygenase	-	es pyruvate en vez de phenylacetate		0.444444	+	-	+	-	benzoato	-	+	-	+		1	+		0	-	-	-	-	-	-		0	-	-	-	-		0	-		0	-	-		1
	Laccase	1.10.3.2	5	0.0909091			0	-	-	-	-	-		0.111111	-	-	-	-	-	-	-	+	-		0	-		0	-	-	-	-	-	-		0	-	-	-	-		1	+		0	-	-		0
	Aldehyde dehydrogenase (NAD (+))	1.2.1.3	40	0.727273			1	+	+	+	+	+		1	+	+	+	+	+	+	+	+	+		1	+		0.5	+	+	-	-	-	+		1	+	+	-	-		1	+		0	-	-		1
	NAD(P)H-dependent oxidoreductase	1.3.1.32	42	0.763636			1	+	+	+	+	+		0.888889	+	+	+	+	+	+	+	-	+		1	+		1	+	+	+	+	+	+		1	+	+	-	-		1	+		1	+	+		1
	3-oxoadipate CoA-transferase	2.8.3.6	0	0			0	enol.lactonase	enol.lactonase	enol.lactonase	enol.lactonase	enol.lactonase		0	-	-	-	-	-	-	-	-	-		0	enol-lactonase		0	-	-	-	-	-	-		0	-	-	-	-		0	-		0	-	-		0
	Acetyl-CoA C-acyltransferase	2.3.1.16	21	0.381818			1	+	+	+	+	+		0.666667	+	-	-	+	-	+	+	+	+		1	+		0	-	-	-	-	-	-		0	-	-	-	-		1	+		0	-	-		0.5
	Citrate (Si) –synthase	2.3.3.1	33	0.6			1	+	+	+	+	+		1	+ sin SI	+ sin SI	+ sin SI	+ sin SI	+ sin SI	+ sin SI	+ sin SI	+ sin SI	+ sin SI		1	+		0.166667	+ sin si	citrate lyase holo-[acyl-carrier protein]synthase	-	-	-	citrate lyase holo-[acyl-carrier protein]synthase		1	+ sin Si	+ sin Si	-	-		1	+ sin si		0.5	muy rara	+		1
				0.359091		% P	0.55	0.625	0.625	0.5	0.5	0.5		0.527778	0.625	0.375	0.5	0.5	0.5	0.5	0.625	0.5	0.625		0.75	0.75		0.208333	0.375	0.25	0.125	0.125	0.125	0.25		0.375	0.375	0.375	0	0		0.625	0.625		0.1875	0.125	0.25		0.5625
P IV	Monooxygenase	1.14.13-	31	0.563636			1	+	+	+	+	+		1	+	+	+	+	+	+	+	+	+		1	+		0	-	-	-	-	-	-		1	+	+	-	-		1	+		0.5	+	-		1
	Lyase:typeI3-dehydroquinate dehydratase	4.2.1.10	43	0.781818			1	+	+ typ II	+ typ II	+ typ II	+		1	+	+	+	+ type II	+	+	+	+ type II	+		1	+ type II		1	+	+	+	+	+	+		0.5	+ type II	-	-	-		1	+ type II		1	+	+		1
	Laccase	1.10.3.2	5	0.0909091			0	-	-	-	-	-		0.111111	-	-	-	-	-	-	-	+	-		0	-		0	-	-	-	-	-	-		0	-	-	-	-		1	+		0	-	-		0
	Catechol2,3-dioxygenase	1.13.11.2	8	0.145455			0.6	(es 1,2) monoxigenasa	+	+	+	(es 1,2) monoxigenasa		0.111111	-	-	-	-	-	-	-	+	-		1	+		0	-	-	-	-	-	-		0.5	+	-	-	-		0	-		0	-	-		0.5
	Laccase	1.10.3.2	5	0.0909091			0	-	-	-	-	-		0.111111	-	-	-	-	-	-	-	+	-		0	-		0	-	-	-	-	-	-		0	-	-	-	-		1	+		0	-	-		0
	Monooxygenase	1.14.13-	31	0.563636			1	+	+	+	+	+		1	+	+	+	+	+	+	+	+	+		1	+		0	-	-	-	-	-	-		1	+	+	-	-		1	+		0.5	+	-		1
	4-hydroxyphenylacetate 3-monooxygenase	1.14.14.9	9	0.163636			0	4-hydroxyphenylpyruvate dioxygenase	4-hydroxyphenylpyruvate dioxygenase	4-hydroxyphenylpyruvate dioxygenase	-	es pyruvate en vez de phenylacetate		0.444444	+	-	+	-	benzoato	-	+	-	+		1	+		0	-	-	-	-	-	-		0	-	-	-	-		0	-		0	-	-		1
				0.342857		%P	0.514286	0.428571	0.571429	0.571429	0.571429	0.428571		0.539683	0.571429	0.428571	0.571429	0.428571	0.428571	0.428571	0.571429	0.857143	0.571429		0.714286	0.714286		0.142857	0.142857	0.142857	0.142857	0.142857	0.142857	0.142857		0.428571	0.571429	0.285714	0	0		0.714286	0.714286		0.285714	0.428571	0.142857		0.642857
			ALL PATHWAYS	0.338586		% PT	0.524444	0.511111	0.577778	0.533333	0.533333	0.466667		0.560494	0.6	0.511111	0.555556	0.444444	0.555556	0.533333	0.577778	0.666667	0.6		0.711111	0.711111		0.196296	0.222222	0.244444	0.177778	0.111111	0.177778	0.244444		0.411111	0.444444	0.377778	0	0		0.533333	0.533333		0.2	0.222222	0.177778		0.611111
[truncated: 31 more columns]

## Sheet: Acinetobacter
	ENZYME		STRAIN
	Name	EC	A. courvalinii	A. equi	A. radioresistens	A. variabilis	A. venetianus
P I	Monooxygenase*	1.14.13.-	+	+	+	+	+
	Hydratase	4.2.1.-	+	+	+	+	+
	Laccase	1.10.3.2	-	-	-	-	-
	Monooxygenase*	1.14.13-	+	+	+	+	+
	VAO (vanillyl-alcohol oxidase)	1.1.3.38	-	-	-	-	-
	4-hydroxyphenylacetate 3-monooxygenase	1.14.14.9	4-hydroxyphenylpyruvate dioxygenase	4-hydroxyphenylpyruvate dioxygenase	4-hydroxyphenylpyruvate dioxygenase	-	es pyruvate en vez de phenylacetate
	Laccase	1.10.3.2	-	-	-	-	-
	Monooxygenase FMNH2-dependent alkanesulfonate monooxygenase	1.14.13.33	+	+	+	+	+
	3,4-dihydroxybenzoate decarboxylase vanillate/4-hydroxybenzoate decarboxylase subunit C; ubiD family decarboxylases	4.1.1.- / 4.1.1.61	-	-	-	-	-
	Ring-cleaving dioxygenase	1.13.11.2	+ aromatic ring-hydroxylating dioxygenase subunitalpha	+ aromatic ring-hydroxylating dioxygenase subunitalpha	+ aromatic ring-hydroxylating dioxygenase subunitalpha	+ aromatic ring-hydroxylating dioxygenase subunitalpha	+ aromatic ring-hydroxylating dioxygenase subunitalpha
	Aldehyde dehydrogenase (NAD(+))	1.2.1.3	+	+	+	+	+
	4-oxalocrotonate tautomerase	5.3.2.6	-	-	-	-	+
	2-hydroxymuconate-semialdehyde hydrolase 3D-(3,5/4)-trihydroxycyclohexane-1,2-dione acylhydrolase	3.7.1.9/22	-	-	-	-	-
	2-oxopent-4-enoate hydratase	4.2.1.80/8	-	-	-	-	-
	4-hydroxy-2-oxovalerate aldolase/4-hydroxy-2-oxoglutarate aldolase	4.1.3.39	-	+	+	+	-
	Pyruvate dehydrogenase complex	1.2.4.1	+	+	+	+	+
	Citrate (Si) –synthase	2.3.3.1	+	+	+	+	+
PII	4-hydroxybenzoate 3-monooxygenase	1.14.13	+	+	-	-	-
	Laccase	1.10.3.2	-	-	-	-	-
	2,4'-dihydroxyacetophenone dioxygenase (aromatic ring-cleaving dioxygenase)	1.13.11.2/41	+ aromatic ring-hydroxylating dioxygenase subunitalpha	+ aromatic ring-hydroxylating dioxygenase subunitalpha	+ aromatic ring-hydroxylating dioxygenase subunitalpha	+ aromatic ring-hydroxylating dioxygenase subunitalpha	+ aromatic ring-hydroxylating dioxygenase subunitalpha
	4-hydroxybenzoate 1-hydroxylase (HAD-IIA family hydrolase)	1.14.13.64	-	-	-	-	-
	Laccase/	1.13.11.2	-	-	-	-	-
	Catechol 2,3-dioxygenase	1.10.3.2	(es 1,2) monoxigenasa	+	+	+	(es 1,2) monoxigenasa
	o-succinylbenzoate-CoA ligase	6.2.1.26	-	-	-	-	-
	4-hydroxybenzoyl-CoA reductase	1.1.7.1	-	-	-	-	-
	Ring-cleaving dioxygenase	1.13.11.2	+ aromatic ring-hydroxylating dioxygenase subunitalpha	+ aromatic ring-hydroxylating dioxygenase subunitalpha	+ aromatic ring-hydroxylating dioxygenase subunitalpha	+ aromatic ring-hydroxylating dioxygenase subunitalpha	+ aromatic ring-hydroxylating dioxygenase subunitalpha
	Enoyl-CoA-hydratase	4.2.1.17	+	+	+	+	+
	3-hydroxybutyryl-CoA dehydrogenase	1.1.1.157	+	+ hydroxyacil	+	+ hydroxyacil	hidroxybuturase
	Acetyl-CoA C-acetyltransferase	2.3.1.9	+	+	+	+	+
	Citrate (Si) –synthase	2.3.3.1	+	+	+	+	+
P III	4-hydroxybenzoate 3-monooxygenase	1.14.13	+	+	-	-	-
	4-hydroxyphenylacetate 3-monooxygenase	1.14.14.9	4-hydroxyphenylpyruvate dioxygenase	4-hydroxyphenylpyruvate dioxygenase	4-hydroxyphenylpyruvate dioxygenase	-	es pyruvate en vez de phenylacetate
	Laccase	1.10.3.2	-	-	-	-	-
	Aldehyde dehydrogenase (NAD (+))	1.2.1.3	+	+	+	+	+
	NAD(P)H-dependent oxidoreductase	1.3.1.32	+	+	+	+	+
	3-oxoadipate CoA-transferase	2.8.3.6	enol.lactonase	enol.lactonase	enol.lactonase	enol.lactonase	enol.lactonase
	Acetyl-CoA C-acyltransferase	2.3.1.16	+	+	+	+	+
	Citrate (Si) –synthase	2.3.3.1	+	+	+	+	+
P IV	Monooxygenase	1.14.13-	+	+	+	+	+
	Lyase:typeI3-dehydroquinate dehydratase	4.2.1.10	+	+ typ II	+ typ II	+ typ II	+
	Laccase	1.10.3.2	-	-	-	-	-
	Catechol2,3-dioxygenase	1.13.11.2	(es 1,2) monoxigenasa	+	+	+	(es 1,2) monoxigenasa
	Laccase	1.10.3.2	-	-	-	-	-
	Monooxygenase	1.14.13-	+	+	+	+	+
	4-hydroxyphenylacetate 3-monooxygenase	1.14.14.9	4-hydroxyphenylpyruvate dioxygenase	4-hydroxyphenylpyruvate dioxygenase	4-hydroxyphenylpyruvate dioxygenase	-	es pyruvate en vez de phenylacetate

## Sheet: Bacillus
	ENZYME		STRAIN
	Name	EC	B. amyloliquefaciens	B. atrophaeus	B. clausii	B. coagulans	B. licheniformis	B. pumilus	B. siamensis	B. subtilis	B. velezensis
P I	Monooxygenase*	1.14.13.-	+	+	+	+	+	+	+	+	+
	Hydratase	4.2.1.-	+	+	+	+	+	+	+	+	+
	Laccase	1.10.3.2	-	-	-	-	-	-	-	+	-
	Monooxygenase*	1.14.13-	+	+	+	+	+	+	+	+	+
	VAO (vanillyl-alcohol oxidase)	1.1.3.38	-	-	-	-	-	-	-	+ dehydroenase	-
	4-hydroxyphenylacetate 3-monooxygenase	1.14.14.9	+	-	+	-	benzoato	-	+	-	+
	Laccase	1.10.3.2	-	-	-	-	-	-	-	+	-
	Monooxygenase FMNH2-dependent alkanesulfonate monooxygenase	1.14.13.33	+	+	+	+	+	+	+	+	+
	3,4-dihydroxybenzoate decarboxylase vanillate/4-hydroxybenzoate decarboxylase subunit C; ubiD family decarboxylases	4.1.1.- / 4.1.1.61	-	-	-	-	-	-	-	-	-
	Ring-cleaving dioxygenase	1.13.11.2	+	+	+	-	+	+	+	-	+
	Aldehyde dehydrogenase (NAD(+))	1.2.1.3	+	+	+	+	+	+	+	+	+
	4-oxalocrotonate tautomerase	5.3.2.6	+	+	+	+	+	+	+	+ putative tautomerase	+
	2-hydroxymuconate-semialdehyde hydrolase 3D-(3,5/4)-trihydroxycyclohexane-1,2-dione acylhydrolase	3.7.1.9/22	-	-	-	-	-	-	-	+	-
	2-oxopent-4-enoate hydratase	4.2.1.80/8	-	-	-	-	-	-	-	-	-
	4-hydroxy-2-oxovalerate aldolase/4-hydroxy-2-oxoglutarate aldolase	4.1.3.39	+ 2º funcion	+ 2º funcion	+ 2º funcion	-	+ 2º funcion	+ 2º funcion	-	-	+ 2º funcion
	Pyruvate dehydrogenase complex	1.2.4.1	+	+	+	+	+	+	+	+	+
	Citrate (Si) –synthase	2.3.3.1	+ sin SI	+ sin SI	+ sin SI	+ sin SI	+ sin SI	+ sin SI	+ sin SI	+ sin SI	+ sin SI
PII	4-hydroxybenzoate 3-monooxygenase	1.14.13	phenylacetate	-	phenylacetate	-	+	-	phenylacetate	-	phenylacetate
	Laccase	1.10.3.2	-	-	-	-	-	-	-	+	-
	2,4'-dihydroxyacetophenone dioxygenase (aromatic ring-cleaving dioxygenase)	1.13.11.2/41	+	+	+	-	+	+	+	-	+
	4-hydroxybenzoate 1-hydroxylase (HAD-IIA family hydrolase)	1.14.13.64	-	-	-	-	-	-	-	-	-
	Laccase/	1.13.11.2	-	-	-	-	-	-	-	+	-
	Catechol 2,3-dioxygenase	1.10.3.2	-	-	-	-	-	-	-	+	-
	o-succinylbenzoate-CoA ligase	6.2.1.26	+	+	-	+	+	+	+	+	+
	4-hydroxybenzoyl-CoA reductase	1.1.7.1	-	-	-	-	-	-	-	-	-
	Ring-cleaving dioxygenase	1.13.11.2	+	+	+	-	+	+	+	-	+
	Enoyl-CoA-hydratase	4.2.1.17	+	+	+	+	+	+	+	+	+
	3-hydroxybutyryl-CoA dehydrogenase	1.1.1.157	+	+	+	+ acyl	+	+	+	+	+
	Acetyl-CoA C-acetyltransferase	2.3.1.9	+	+	+	+	+	+	+	+	+
	Citrate (Si) –synthase	2.3.3.1	+ sin SI	+ sin SI	+ sin SI	+ sin SI	+ sin SI	+ sin SI	+ sin SI	+ sin SI	+ sin SI
P III	4-hydroxybenzoate 3-monooxygenase	1.14.13	phenylacetate	-	phenylacetate	-	+	-	phenylacetate	-	phenylacetate
	4-hydroxyphenylacetate 3-monooxygenase	1.14.14.9	+	-	+	-	benzoato	-	+	-	+
	Laccase	1.10.3.2	-	-	-	-	-	-	-	+	-
	Aldehyde dehydrogenase (NAD (+))	1.2.1.3	+	+	+	+	+	+	+	+	+
	NAD(P)H-dependent oxidoreductase	1.3.1.32	+	+	+	+	+	+	+	-	+
	3-oxoadipate CoA-transferase	2.8.3.6	-	-	-	-	-	-	-	-	-
	Acetyl-CoA C-acyltransferase	2.3.1.16	+	-	-	+	-	+	+	+	+
	Citrate (Si) –synthase	2.3.3.1	+ sin SI	+ sin SI	+ sin SI	+ sin SI	+ sin SI	+ sin SI	+ sin SI	+ sin SI	+ sin SI
P IV	Monooxygenase	1.14.13-	+	+	+	+	+	+	+	+	+
	Lyase:typeI3-dehydroquinate dehydratase	4.2.1.10	+	+	+	+ type II	+	+	+	+ type II	+
	Laccase	1.10.3.2	-	-	-	-	-	-	-	+	-
	Catechol2,3-dioxygenase	1.13.11.2	-	-	-	-	-	-	-	+	-
	Laccase	1.10.3.2	-	-	-	-	-	-	-	+	-
	Monooxygenase	1.14.13-	+	+	+	+	+	+	+	+	+
	4-hydroxyphenylacetate 3-monooxygenase	1.14.14.9	+	-	+	-	benzoato	-	+	-	+

## Sheet: Bifidobacterium
	ENZYME		STRAIN
	Name	EC	Bf. animalis
P I	Monooxygenase*	1.14.13.-	-
	Hydratase	4.2.1.-	+
	Laccase	1.10.3.2	+
	Monooxygenase*	1.14.13-	-
	VAO (vanillyl-alcohol oxidase)	1.1.3.38	-
	4-hydroxyphenylacetate 3-monooxygenase	1.14.14.9	-
	Laccase	1.10.3.2	+
	Monooxygenase FMNH2-dependent alkanesulfonate monooxygenase	1.14.13.33	-
*	3,4-dihydroxybenzoate decarboxylase vanillate/4-hydroxybenzoate decarboxylase subunit C; ubiD family decarboxylases	4.1.1.- / 4.1.1.61	-
	Ring-cleaving dioxygenase	1.13.11.2	-
	Aldehyde dehydrogenase (NAD(+))	1.2.1.3	-
	4-oxalocrotonate tautomerase	5.3.2.6	-
	2-hydroxymuconate-semialdehyde hydrolase 3D-(3,5/4)-trihydroxycyclohexane-1,2-dione acylhydrolase	3.7.1.9/22	-
*	2-oxopent-4-enoate hydratase	4.2.1.80/8	-
	4-hydroxy-2-oxovalerate aldolase/4-hydroxy-2-oxoglutarate aldolase	4.1.3.39	-
	Pyruvate dehydrogenase complex	1.2.4.1	-
	Citrate (Si) –synthase	2.3.3.1	+ (sin Si)
PII	4-hydroxybenzoate 3-monooxygenase	1.14.13	-
	Laccase	1.10.3.2	+
	2,4'-dihydroxyacetophenone dioxygenase (aromatic ring-cleaving dioxygenase)	1.13.11.2/41	-
	4-hydroxybenzoate 1-hydroxylase (HAD-IIA family hydrolase)	1.14.13.64	-
	Laccase/	1.13.11.2	+
	Catechol 2,3-dioxygenase	1.10.3.2	-
	o-succinylbenzoate-CoA ligase	6.2.1.26	-
	4-hydroxybenzoyl-CoA reductase	1.1.7.1	-
	Ring-cleaving dioxygenase	1.13.11.2	-
	Enoyl-CoA-hydratase	4.2.1.17	-
	3-hydroxybutyryl-CoA dehydrogenase	1.1.1.157	-
	Acetyl-CoA C-acetyltransferase	2.3.1.9	-
	Citrate (Si) –synthase	2.3.3.1	+ (sin Si)
P III	4-hydroxybenzoate 3-monooxygenase	1.14.13	-
	4-hydroxyphenylacetate 3-monooxygenase	1.14.14.9	-
	Laccase	1.10.3.2	+
	Aldehyde dehydrogenase (NAD (+))	1.2.1.3	-
	NAD(P)H-dependent oxidoreductase	1.3.1.32	+
	3-oxoadipate CoA-transferase	2.8.3.6	-
	Acetyl-CoA C-acyltransferase	2.3.1.16	-
	Citrate (Si) –synthase	2.3.3.1	+ (sin Si)
P IV	Monooxygenase	1.14.13-	-
	Lyase:typeI3-dehydroquinate dehydratase	4.2.1.10	-
	Laccase	1.10.3.2	+
	Catechol2,3-dioxygenase	1.13.11.2	-
	Laccase	1.10.3.2	+
	Monooxygenase	1.14.13-	-
	4-hydroxyphenylacetate 3-monooxygenase	1.14.14.9	-

## Sheet: Burkholderia
	ENZYME		STRAIN
	Name	EC	Bu. contaminans
P I	Monooxygenase*	1.14.13.-	+
	Hydratase	4.2.1.-	+
	Laccase	1.10.3.2	-
	Monooxygenase*	1.14.13-	+
	VAO (vanillyl-alcohol oxidase)	1.1.3.38	-
	4-hydroxyphenylacetate 3-monooxygenase	1.14.14.9	+
	Laccase	1.10.3.2	-
	Monooxygenase FMNH2-dependent alkanesulfonate monooxygenase	1.14.13.33	+
	3,4-dihydroxybenzoate decarboxylase vanillate/4-hydroxybenzoate decarboxylase subunit C; ubiD family decarboxylases	4.1.1.- / 4.1.1.61	-
	Ring-cleaving dioxygenase	1.13.11.2	+
	Aldehyde dehydrogenase (NAD(+))	1.2.1.3	+
	4-oxalocrotonate tautomerase	5.3.2.6	+
	2-hydroxymuconate-semialdehyde hydrolase 3D-(3,5/4)-trihydroxycyclohexane-1,2-dione acylhydrolase	3.7.1.9/22	+
	2-oxopent-4-enoate hydratase	4.2.1.80/8	+
	4-hydroxy-2-oxovalerate aldolase/4-hydroxy-2-oxoglutarate aldolase	4.1.3.39	+
	Pyruvate dehydrogenase complex	1.2.4.1	+
	Citrate (Si) –synthase	2.3.3.1	+
PII	4-hydroxybenzoate 3-monooxygenase	1.14.13	+
	Laccase	1.10.3.2	-
	2,4'-dihydroxyacetophenone dioxygenase (aromatic ring-cleaving dioxygenase)	1.13.11.2/41	+
	4-hydroxybenzoate 1-hydroxylase (HAD-IIA family hydrolase)	1.14.13.64	-
	Laccase/	1.13.11.2	-
	Catechol 2,3-dioxygenase	1.10.3.2	+
	o-succinylbenzoate-CoA ligase	6.2.1.26	-
	4-hydroxybenzoyl-CoA reductase	1.1.7.1	-
	Ring-cleaving dioxygenase	1.13.11.2	+
	Enoyl-CoA-hydratase	4.2.1.17	+
	3-hydroxybutyryl-CoA dehydrogenase	1.1.1.157	+
	Acetyl-CoA C-acetyltransferase	2.3.1.9	+
	Citrate (Si) –synthase	2.3.3.1	+
P III	4-hydroxybenzoate 3-monooxygenase	1.14.13	+
	4-hydroxyphenylacetate 3-monooxygenase	1.14.14.9	+
	Laccase	1.10.3.2	-
	Aldehyde dehydrogenase (NAD (+))	1.2.1.3	+
	NAD(P)H-dependent oxidoreductase	1.3.1.32	+
	3-oxoadipate CoA-transferase	2.8.3.6	enol-lactonase
	Acetyl-CoA C-acyltransferase	2.3.1.16	+
	Citrate (Si) –synthase	2.3.3.1	+
P IV	Monooxygenase	1.14.13-	+
	Lyase:typeI3-dehydroquinate dehydratase	4.2.1.10	+ type II
	Laccase	1.10.3.2	-
	Catechol2,3-dioxygenase	1.13.11.2	+
	Laccase	1.10.3.2	-
	Monooxygenase	1.14.13-	+
	4-hydroxyphenylacetate 3-monooxygenase	1.14.14.9	+

## Sheet: Clostridium
	ENZYME		STRAIN
	Name	EC	C. innocuum	C. paraputrificum	C. sordellii	C. disporicum
P I	Monooxygenase*	1.14.13.-	-	-	-	-
	Hydratase	4.2.1.-	+	-	+	+
	Laccase	1.10.3.2	-	-	-	-
	Monooxygenase*	1.14.13-	-	-	-	-
	VAO (vanillyl-alcohol oxidase)	1.1.3.38	-	-	-	-
	4-hydroxyphenylacetate 3-monooxygenase	1.14.14.9	-	-	-	-
	Laccase	1.10.3.2	-	-	-	-
	Monooxygenase FMNH2-dependent alkanesulfonate monooxygenase	1.14.13.33	-	-	-	-
	3,4-dihydroxybenzoate decarboxylase vanillate/4-hydroxybenzoate decarboxylase subunit C; ubiD family decarboxylases	4.1.1.- / 4.1.1.61	-	-	-	-
	Ring-cleaving dioxygenase	1.13.11.2	-	-	-	-
	Aldehyde dehydrogenase (NAD(+))	1.2.1.3	+	+	+	+
	4-oxalocrotonate tautomerase	5.3.2.6	-	-	-	-
	2-hydroxymuconate-semialdehyde hydrolase 3D-(3,5/4)-trihydroxycyclohexane-1,2-dione acylhydrolase	3.7.1.9/22	-	-	-	-
	2-oxopent-4-enoate hydratase	4.2.1.80/8	-	-	-	-
	4-hydroxy-2-oxovalerate aldolase/4-hydroxy-2-oxoglutarate aldolase	4.1.3.39	+ bifunctional 4-hydroxy-2-oxoglutaratealdolase/2-dehydro-3-deoxy-phosphogluconate aldolase		-	-
	Pyruvate dehydrogenase complex	1.2.4.1	-	-	-	-
	Citrate (Si) –synthase	2.3.3.1	+	-	-	-
PII	4-hydroxybenzoate 3-monooxygenase	1.14.13	-	-	-	-
	Laccase	1.10.3.2	-	-	-	-
	2,4'-dihydroxyacetophenone dioxygenase (aromatic ring-cleaving dioxygenase)	1.13.11.2/41	-	-	-	-
	4-hydroxybenzoate 1-hydroxylase (HAD-IIA family hydrolase)	1.14.13.64	-	-	-	-
	Laccase/	1.13.11.2	-	-	-	-
	Catechol 2,3-dioxygenase	1.10.3.2	-	-	-	-
	o-succinylbenzoate-CoA ligase	6.2.1.26	-	-	-	-
	4-hydroxybenzoyl-CoA reductase	1.1.7.1	-	-	-	-
	Ring-cleaving dioxygenase	1.13.11.2	-	-	-	-
	Enoyl-CoA-hydratase	4.2.1.17	+	-	+	+
	3-hydroxybutyryl-CoA dehydrogenase	1.1.1.157	+	-	-	+
	Acetyl-CoA C-acetyltransferase	2.3.1.9	+	+	-	+
	Citrate (Si) –synthase	2.3.3.1	+	-	-	-
P III	4-hydroxybenzoate 3-monooxygenase	1.14.13	-	-	-	-
	4-hydroxyphenylacetate 3-monooxygenase	1.14.14.9	-	-	-	-
	Laccase	1.10.3.2	-	-	-	-
	Aldehyde dehydrogenase (NAD (+))	1.2.1.3	+	+	+	+
	NAD(P)H-dependent oxidoreductase	1.3.1.32	+	-	+	-
	3-oxoadipate CoA-transferase	2.8.3.6	-	-	-	-
	Acetyl-CoA C-acyltransferase	2.3.1.16	-	-	-	-
	Citrate (Si) –synthase	2.3.3.1	+	-	-	-
P IV	Monooxygenase	1.14.13-	-	-	-	-
	Lyase:typeI3-dehydroquinate dehydratase	4.2.1.10	+	+ type II	+ type II	+ type II
	Laccase	1.10.3.2	-	-	-	-
	Catechol2,3-dioxygenase	1.13.11.2	-	-	-	-
	Laccase	1.10.3.2	-	-	-	-
	Monooxygenase	1.14.13-	-	-	-	-
	4-hydroxyphenylacetate 3-monooxygenase	1.14.14.9	-	-	-	-

## Sheet: Enterococcus
	ENZYME		STRAIN
	Name	EC	E. durans	E. faecalis	E. faecium	E. hirae	E. lactis	E. mundtii
P I	Monooxygenase*	1.14.13.-	-	-	-	-	-	-
	Hydratase	4.2.1.-	-	-	-	-	-	-
	Laccase	1.10.3.2	-	-	-	-	-	-
	Monooxygenase*	1.14.13-	-	-	-	-	-	-
	VAO (vanillyl-alcohol oxidase)	1.1.3.38	-	-	-	-	-	-
	4-hydroxyphenylacetate 3-monooxygenase	1.14.14.9	-	-	-	-	-	-
	Laccase	1.10.3.2	-	-	-	-	-	-
	Monooxygenase FMNH2-dependent alkanesulfonate monooxygenase	1.14.13.33	-	-	-	-	-	-
	3,4-dihydroxybenzoate decarboxylase vanillate/4-hydroxybenzoate decarboxylase subunit C; ubiD family decarboxylases	4.1.1.- / 4.1.1.61	-	-	-	-	-	-
	Ring-cleaving dioxygenase	1.13.11.2	-	+	+	-	+	+
	Aldehyde dehydrogenase (NAD(+))	1.2.1.3	+	+	-	-	-	+
	4-oxalocrotonate tautomerase	5.3.2.6	+	+	+	+	+	+
	2-hydroxymuconate-semialdehyde hydrolase 3D-(3,5/4)-trihydroxycyclohexane-1,2-dione acylhydrolase	3.7.1.9/22	-	-	-	-	-	-
	2-oxopent-4-enoate hydratase	4.2.1.80/8	-	-	-	-	-	-
	4-hydroxy-2-oxovalerate aldolase/4-hydroxy-2-oxoglutarate aldolase	4.1.3.39	+	+	+	-	+	+
	Pyruvate dehydrogenase complex	1.2.4.1	+	+	+	+	+	+
	Citrate (Si) –synthase	2.3.3.1	+ sin si	citrate lyase holo-[acyl-carrier protein]synthase	-	-	-	citrate lyase holo-[acyl-carrier protein]synthase
PII	4-hydroxybenzoate 3-monooxygenase	1.14.13	-	-	-	-	-	-
	Laccase	1.10.3.2	-	-	-	-	-	-
	2,4'-dihydroxyacetophenone dioxygenase (aromatic ring-cleaving dioxygenase)	1.13.11.2/41	-	+	+	-	+	+
	4-hydroxybenzoate 1-hydroxylase (HAD-IIA family hydrolase)	1.14.13.64	-	-	-	-	-	-
	Laccase/	1.13.11.2	-	-	-	-	-	-
	Catechol 2,3-dioxygenase	1.10.3.2	-	-	-	-	-	-
	o-succinylbenzoate-CoA ligase	6.2.1.26	-	+	-	+	-	+
	4-hydroxybenzoyl-CoA reductase	1.1.7.1	-	-	-	-	-	-
	Ring-cleaving dioxygenase	1.13.11.2	-	+	+	-	+	+
	Enoyl-CoA-hydratase	4.2.1.17	-	-	-	-	-	-
	3-hydroxybutyryl-CoA dehydrogenase	1.1.1.157	-	-	-	-	-	-
	Acetyl-CoA C-acetyltransferase	2.3.1.9	-	-	-	-	-	-
	Citrate (Si) –synthase	2.3.3.1	+ sin si	citrate lyase holo-[acyl-carrier protein]synthase	-	-	-	citrate lyase holo-[acyl-carrier protein]synthase
P III	4-hydroxybenzoate 3-monooxygenase	1.14.13	-	-	-	-	-	-
	4-hydroxyphenylacetate 3-monooxygenase	1.14.14.9	-	-	-	-	-	-
	Laccase	1.10.3.2	-	-	-	-	-	-
	Aldehyde dehydrogenase (NAD (+))	1.2.1.3	+	+	-	-	-	+
	NAD(P)H-dependent oxidoreductase	1.3.1.32	+	+	+	+	+	+
	3-oxoadipate CoA-transferase	2.8.3.6	-	-	-	-	-	-
	Acetyl-CoA C-acyltransferase	2.3.1.16	-	-	-	-	-	-
	Citrate (Si) –synthase	2.3.3.1	+ sin si	citrate lyase holo-[acyl-carrier protein]synthase	-	-	-	citrate lyase holo-[acyl-carrier protein]synthase
P IV	Monooxygenase	1.14.13-	-	-	-	-	-	-
	Lyase:typeI3-dehydroquinate dehydratase	4.2.1.10	+	+	+	+	+	+
	Laccase	1.10.3.2	-	-	-	-	-	-
	Catechol2,3-dioxygenase	1.13.11.2	-	-	-	-	-	-
	Laccase	1.10.3.2	-	-	-	-	-	-
	Monooxygenase	1.14.13-	-	-	-	-	-	-
	4-hydroxyphenylacetate 3-monooxygenase	1.14.14.9	-	-	-	-	-	-

## Sheet: Escherichia
	ENZYME		STRAIN
	Name	EC	Es. coli (K12)	Es. coli (O157)	Es. coli (O157) (pO157)	Es. coli (O157) (pOSAK1)
P I	Monooxygenase*	1.14.13.-	+	+	-	-
	Hydratase	4.2.1.-	+	-	-	-
	Laccase	1.10.3.2	-	-	-	-
	Monooxygenase*	1.14.13-	+	+	-	-
	VAO (vanillyl-alcohol oxidase)	1.1.3.38	-	-	-	-
	4-hydroxyphenylacetate 3-monooxygenase	1.14.14.9	-	-	-	-
	Laccase	1.10.3.2	-	-	-	-
	Monooxygenase FMNH2-dependent alkanesulfonate monooxygenase	1.14.13.33	+	+	-	-
	3,4-dihydroxybenzoate decarboxylase vanillate/4-hydroxybenzoate decarboxylase subunit C; ubiD family decarboxylases	4.1.1.- / 4.1.1.61	-	+	-	-
	Ring-cleaving dioxygenase	1.13.11.2	-	-	-	-
	Aldehyde dehydrogenase (NAD(+))	1.2.1.3	+	+	-	-
	4-oxalocrotonate tautomerase	5.3.2.6	+	+	-	-
	2-hydroxymuconate-semialdehyde hydrolase 3D-(3,5/4)-trihydroxycyclohexane-1,2-dione acylhydrolase	3.7.1.9/22	-	-	-	-
	2-oxopent-4-enoate hydratase	4.2.1.80/8	-	+	-	-
	4-hydroxy-2-oxovalerate aldolase/4-hydroxy-2-oxoglutarate aldolase	4.1.3.39	+	+	-	-
	Pyruvate dehydrogenase complex	1.2.4.1	+	+	-	-
	Citrate (Si) –synthase	2.3.3.1	+ sin Si	+ sin Si	-	-
PII	4-hydroxybenzoate 3-monooxygenase	1.14.13	-	-	-	-
	Laccase	1.10.3.2	-	-	-	-
	2,4'-dihydroxyacetophenone dioxygenase (aromatic ring-cleaving dioxygenase)	1.13.11.2/41	-	-	-	-
	4-hydroxybenzoate 1-hydroxylase (HAD-IIA family hydrolase)	1.14.13.64	-	-	-	-
	Laccase/	1.13.11.2	-	-	-	-
	Catechol 2,3-dioxygenase	1.10.3.2	+	-	-	-
	o-succinylbenzoate-CoA ligase	6.2.1.26	+	+	-	-
	4-hydroxybenzoyl-CoA reductase	1.1.7.1	-	-	-	-
	Ring-cleaving dioxygenase	1.13.11.2	-	-	-	-
	Enoyl-CoA-hydratase	4.2.1.17	+	-	-	-
	3-hydroxybutyryl-CoA dehydrogenase	1.1.1.157	-	-	-	-
	Acetyl-CoA C-acetyltransferase	2.3.1.9	-	-	-	-
	Citrate (Si) –synthase	2.3.3.1	+ sin Si	+ sin Si	-	-
P III	4-hydroxybenzoate 3-monooxygenase	1.14.13	-	-	-	-
	4-hydroxyphenylacetate 3-monooxygenase	1.14.14.9	-	-	-	-
	Laccase	1.10.3.2	-	-	-	-
	Aldehyde dehydrogenase (NAD (+))	1.2.1.3	+	+	-	-
	NAD(P)H-dependent oxidoreductase	1.3.1.32	+	+	-	-
	3-oxoadipate CoA-transferase	2.8.3.6	-	-	-	-
	Acetyl-CoA C-acyltransferase	2.3.1.16	-	-	-	-
	Citrate (Si) –synthase	2.3.3.1	+ sin Si	+ sin Si	-	-
P IV	Monooxygenase	1.14.13-	+	+	-	-
	Lyase:typeI3-dehydroquinate dehydratase	4.2.1.10	+ type II	-	-	-
	Laccase	1.10.3.2	-	-	-	-
	Catechol2,3-dioxygenase	1.13.11.2	+	-	-	-
	Laccase	1.10.3.2	-	-	-	-
	Monooxygenase	1.14.13-	+	+	-	-
	4-hydroxyphenylacetate 3-monooxygenase	1.14.14.9	-	-	-	-

## Sheet: Kocuria
	ENZYME		STRAIN
	Name	EC	K. rhizophila
P I	Monooxygenase*	1.14.13.-	+
	Hydratase	4.2.1.-	+
	Laccase	1.10.3.2	+
	Monooxygenase*	1.14.13-	+
	VAO (vanillyl-alcohol oxidase)	1.1.3.38	-
	4-hydroxyphenylacetate 3-monooxygenase	1.14.14.9	-
	Laccase	1.10.3.2	+
	Monooxygenase FMNH2-dependent alkanesulfonate monooxygenase	1.14.13.33	+
	3,4-dihydroxybenzoate decarboxylase vanillate/4-hydroxybenzoate decarboxylase subunit C; ubiD family decarboxylases	4.1.1.- / 4.1.1.61	-
	Ring-cleaving dioxygenase	1.13.11.2	-
	Aldehyde dehydrogenase (NAD(+))	1.2.1.3	+
	4-oxalocrotonate tautomerase	5.3.2.6	-
	2-hydroxymuconate-semialdehyde hydrolase 3D-(3,5/4)-trihydroxycyclohexane-1,2-dione acylhydrolase	3.7.1.9/22	-
	2-oxopent-4-enoate hydratase	4.2.1.80/8	-
	4-hydroxy-2-oxovalerate aldolase/4-hydroxy-2-oxoglutarate aldolase	4.1.3.39	-
	Pyruvate dehydrogenase complex	1.2.4.1	+
	Citrate (Si) –synthase	2.3.3.1	+ sin si
PII	4-hydroxybenzoate 3-monooxygenase	1.14.13	-
	Laccase	1.10.3.2	+
	2,4'-dihydroxyacetophenone dioxygenase (aromatic ring-cleaving dioxygenase)	1.13.11.2/41	-
	4-hydroxybenzoate 1-hydroxylase (HAD-IIA family hydrolase)	1.14.13.64	-
	Laccase/	1.13.11.2	+
	Catechol 2,3-dioxygenase	1.10.3.2	-
	o-succinylbenzoate-CoA ligase	6.2.1.26	-
	4-hydroxybenzoyl-CoA reductase	1.1.7.1	-
	Ring-cleaving dioxygenase	1.13.11.2	-
	Enoyl-CoA-hydratase	4.2.1.17	+
	3-hydroxybutyryl-CoA dehydrogenase	1.1.1.157	-
	Acetyl-CoA C-acetyltransferase	2.3.1.9	+
	Citrate (Si) –synthase	2.3.3.1	+ sin si
P III	4-hydroxybenzoate 3-monooxygenase	1.14.13	-
	4-hydroxyphenylacetate 3-monooxygenase	1.14.14.9	-
	Laccase	1.10.3.2	+
	Aldehyde dehydrogenase (NAD (+))	1.2.1.3	+
	NAD(P)H-dependent oxidoreductase	1.3.1.32	+
	3-oxoadipate CoA-transferase	2.8.3.6	-
	Acetyl-CoA C-acyltransferase	2.3.1.16	+
	Citrate (Si) –synthase	2.3.3.1	+ sin si
P IV	Monooxygenase	1.14.13-	+
	Lyase:typeI3-dehydroquinate dehydratase	4.2.1.10	+ type II
	Laccase	1.10.3.2	+
	Catechol2,3-dioxygenase	1.13.11.2	-
	Laccase	1.10.3.2	+
	Monooxygenase	1.14.13-	+
	4-hydroxyphenylacetate 3-monooxygenase	1.14.14.9	-

[truncated: 11 more sheets: Lactobacillus, Lysinibacillus, Micrococcus, Microbacterium, Paraclostridum, Pseudomonas, Rauoltella, Rothia, Shigella, Staphylococcus, Turicibacter]
